# Supplementary material for: Robustness of Automated Methods for Brain Volume Measurements across Different MRI Field Strengths
Source: PLoS One. 2016 Oct 31;11(10):e0165719. doi: 10.1371/journal.pone.0165719 (PMC5087903; doi:10.1371/journal.pone.0165719)
Supplement: S1 Dataset — TBV: total brain volume. GM: gray matter volume. WM: white matter volume. CSF: cerebrospinal fluid volume. ICV: intracranial volume. (XLSX) [file pone.0165719.s001.xlsx]

## Sheet: Robustness_data
Patient_ID	Age (years)	Sex	TBV_3DT1_1.5T_FSL	GM_volume_3DT1_1.5T_FSL	WM_volume_3DT1_1.5T_FSL	CSF_volume_3DT1_1.5T_FSL	ICV_3DT1_1.5T_FSL	TBV_Low_Res_T1_3T_FSL	GM_volume_Low_Res_T1_3T_FSL	WM_volume_Low_Res_T1_3T_FSL	CSF_volume_Low_Res_T1_3T_FSL	ICV_Low_Res_T1_3T_FSL	TBV_3DT1_3T_FSL	GM_volume_3DT1_3T_FSL	WM_volume_3DT1_3T_FSL	CSF_volume_3DT1_3T_FSL	ICV_3DT1_3T_FSL	TBV_3DT1_1.5T_FS	GM_volume_3DT1_1.5T_FS	WM_volume_3DT1_1.5T_FS	CSF_volume_3DT1_1.5T_FS	ICV_3DT1_1.5T_FS	TBV_Low_Res_T1_3T_FS	GM_volume_Low_Res_T1_3T_FS	WM_volume_Low_Res_T1_3T_FS	CSF_volume_Low_Res_T1_3T_FS	ICV_Low_Res_T1_3T_FS	TBV_3DT1_3T_FS	GM_volume_3DT1_3T_FS	WM_volume_3DT1_3T_FS	CSF_volume_3DT1_3T_FS	ICV_3DT1_3T_FS	TBV_3DT1_1.5T_SPM	GM_volume_3DT1_1.5T_SPM	WM_volume_3DT1_1.5T_SPM	CSF_volume_3DT1_1.5T_SPM	ICV_3DT1_1.5T_SPM	TBV_Low_Res_T1_3T_SPM	GM_volume_Low_Res_T1_3T_SPM	WM_volume_Low_Res_T1_3T_SPM	CSF_volume_Low_Res_T1_3T_SPM	ICV_Low_Res_T1_3T_SPM	TBV_3DT1_3T_SPM	GM_volume_3DT1_3T_SPM	WM_volume_3DT1_3T_SPM	CSF_volume_3DT1_3T_SPM	ICV_3DT1_3T_SPM
1	60.7201	Female	1107.44	593.071	514.372	339.676	1447.12	1102.5	595.591	506.906	385.408	1487.91	1116.96	600.015	516.942	379.718	1496.67	1087.94	588.018	499.922	492.284	1580.22	1049.19	543.138	506.057	544.352	1593.55	1074.34	582.217	492.125	360.913	1435.26	1123.41	654.181	469.229	277.736	1401.15	1114.42	685.701	428.715	279.607	1394.02	1087.72	642.196	445.525	309.874	1397.6
2	73.6235	Male	1015.39	557.73	457.658	353.668	1369.06	1029.5	540.152	489.344	405.281	1434.78	1016.33	535.408	480.92	366.418	1382.75	994.37	552.444	441.926	508.979	1503.35	976.475	527.854	448.621	538.279	1514.75	987.897	548.918	438.979	370.534	1358.43	1002.99	584.47	418.516	369.464	1372.45	980.845	599.049	381.795	403.844	1384.69	969.373	571.431	397.942	399.717	1369.09
3	63.8522	Male	1069.47	573.172	496.296	356.598	1426.07	1082.61	582.318	500.293	428.764	1511.37	1071.04	570.949	500.094	377.736	1448.78	1054.42	576.388	478.031	493.229	1547.65	1031.1	548.499	482.604	568.89	1599.99	1053.34	572.372	480.965	525.038	1578.37	1088.54	624.583	463.959	345.381	1433.92	1044.72	617.617	427.1	412.299	1457.02	1031.4	586.768	444.628	421.826	1453.22
4	67.3812	Male	1123.21	590.332	532.876	393.703	1516.91	1133.86	578.43	555.425	450.423	1584.28	1138.58	581.209	557.37	445.584	1584.16	1100.75	583.148	517.598	503.576	1604.32	1076.86	552.494	524.366	600.338	1677.2	1093.17	569.495	523.676	504.909	1598.08	1137.68	644.47	493.212	369.556	1507.24	1094.4	644.34	450.061	339.79	1434.19	1086.6	622.879	463.724	358.624	1445.23
5	55.9617	Male	1167.28	620.314	546.964	325.829	1493.11	1209.28	644.897	564.386	392.374	1601.66	1205.63	641.731	563.896	370.163	1575.79	1133.45	601.935	531.513	291.509	1424.96	1110.27	579.1	531.173	447.825	1558.1	1123.94	605.697	518.246	345.462	1469.4	1222.19	700.187	522.004	333.986	1556.18	1113.66	636.379	477.285	490.136	1603.8	1094.24	604.904	489.334	483.325	1577.56
6	58.3682	Female	952.074	508.588	443.487	278.988	1231.06	964.342	511.115	453.227	349.635	1313.98	972.291	514.193	458.099	388.642	1360.93	947.96	503.754	444.207	397.483	1345.44	907.361	463.037	444.325	456.501	1363.86	936.633	496.754	439.878	118.731	1055.36	974.925	555.602	419.323	221.712	1196.64	965.625	575.853	389.772	233.04	1198.66	952.338	545.451	406.887	255.522	1207.86
7	72.5175	Female	1047.48	518.615	528.867	336.338	1383.82	1035.8	534.733	501.072	356.93	1392.73	1026.38	524.161	502.216	312.381	1338.76	961.054	498.814	462.241	441.542	1402.6	958.996	481.833	477.162	429.156	1388.15	979.452	499.744	479.708	320.084	1299.54	1037.34	565.152	472.186	275.922	1313.26	1053.19	623.038	430.152	164.623	1217.81	1042.83	595.045	447.783	214.832	1257.66
8	52.0876	Female	977.785	508.822	468.964	346.864	1324.65	983.874	525.963	457.912	378.425	1362.3	992.775	529.541	463.234	367.682	1360.46	964.156	518.239	445.917	456.853	1421.01	944.594	502.894	441.7	505.826	1450.42	975.748	540.866	434.882	258.439	1234.19	1013.84	600.031	413.806	260.555	1274.39	1000.31	617.444	382.862	255.493	1255.8	987.838	589.319	398.519	271.414	1259.25
9	69.8891	Female	1007.21	528.501	478.71	328.143	1335.35	1006.61	536.788	469.822	395.057	1401.67	995.863	528.967	466.896	342.99	1338.85	973.901	526.08	447.821	462.686	1436.59	966.715	506.6	460.115	400.211	1366.93	971.327	518.985	452.342	265.393	1236.72	1038.19	602.734	435.459	261.711	1299.9	1020.59	627.399	393.189	259.25	1279.84	993.547	583.2	410.347	302.202	1295.75
10	67.1403	Female	956.722	519.871	436.851	272.009	1228.73	968.117	526.246	441.87	329.443	1297.56	955.112	515.629	439.483	288.401	1243.51	939.305	526.085	413.221	351.448	1290.75	927.213	496.36	430.853	399.413	1326.63	937.186	515.492	421.694	350.399	1287.59	978.073	565.81	412.263	223.235	1201.31	961.059	584.12	376.94	193.775	1154.83	948.808	557.325	391.483	216.114	1164.92
All volumes are expressed in cc
